# Supplementary material for: Cap-specific, terminal N6-methylation by a mammalian m6Am methyltransferase
Source: Cell Res. 2018 Nov 28;29(1):80–2. doi: 10.1038/s41422-018-0117-4 (PMC6318281; doi:10.1038/s41422-018-0117-4)
Supplement: Supplementary file 2 — Supplementary information, Table S1 [file 41422_2018_117_MOESM2_ESM.xlsx]

## Sheet: 工作表1
Table S1. Gene list of transcripts containing m6Am modification
chr	star_site	end_site	strand	gene_name	gene_ID
chr1	47902442	47902737	+	FOXD2	NM_004474
chr8	28360194	28360639	+	FZD3	NM_017412
chr22	26908586	26908827	+	TFP11	NM_001008697
chr7	100172535	100172793	-	ZASP	NM_001289933
chr17	2319543	2319753	-	LOC284009	NR_028335
chr6	10411964	10412230	-	TFAP2A-AS1	NR_033910
chr5	43067015	43067357	-	LOC100506639	NR_034127
chrX	154686926	154687448	+	MIR1184-3	NR_036260
chr5	38557559	38558050	-	MIR3650	NR_037423
chr1	142713578	142713781	-	ANKRD20A12P	NR_046228
chr15	101099488	101099736	-	PRKXP1	NR_073405
chr2	97943530	97945343	+	LOC100506076	NR_103732
chr1	47903769	47903969	+	LINC01389	NR_126355
chr2	232577488	232577921	+	MIR1244-3	NR_128710
chr13	100153229	100153489	-	LINC00449	NR_133664
chr2	69871561	69871941	+	AAK1	NM_014911
chr21	28217323	28217652	-	ADAMTS1	NM_006988
chr2	61404806	61405178	+	AHSA2P	NM_001321303
chr9	4726195	4727359	-	AK3	NM_001199856
chr1	63836420	63836623	+	ALG6	NM_013339
chr12	85673914	85674145	+	ALX1	NM_006982
chrX	112083844	112084065	-	AMOT	NM_133265
chr10	61900245	61900443	-	ANK3	NM_001149
chr1	157015096	157015373	-	ARHGEF11	NM_198236
chr16	28890371	28890566	+	ATP2A1	NM_001286075
chr12	90049547	90049855	-	ATP2B1	NM_001682
chr3	118948798	118949105	+	B4GALT4-AS1	NM_212543
chr14	35344483	35345238	-	BAZ1A	NM_182648
chr16	30905834	30906376	+	BCL7C	NM_001286526
chr12	92539324	92539535	-	BTG1	NR_135037
chr14	32545650	32545847	-	C14orf128	NM_001030055
chr21	45936123	45936314	+	C21orf90	NR_026547
chr7	25219732	25219925	-	C7orf31	NM_138811
chr2	231578425	231578708	+	CAB39	NM_001130849
chr7	128387743	128388313	+	CALU	NM_001199672
chr1	20812461	20812698	-	CAMK2N1	NM_018584
chr1	113161870	113162343	-	CAPZA1	NM_001308264
chr19	48759971	48760273	+	CARD8	NM_001184902
chr19	41816441	41816703	+	CCDC97	NM_001346100
chr4	77996852	77997058	-	CCNI	NM_006835
chr17	73996165	73996531	+	CDK3	NM_001258
chr20	48808521	48809034	-	CEBPB-AS1	NR_125739
chr5	98262168	98262406	-	CHD1	NM_001270
chr11	125495064	125495404	+	CHEK1	NR_045205
chr5	74807130	74807323	-	COL4A3BP	NM_016218
chr5	173316424	173316982	+	CPEB4	NM_001308189
chr17	1359320	1359516	-	CRK	NM_005206
chr5	148930705	148930900	-	CSNK1A1	NM_001271742
chr19	1969548	1969788	+	CSNK1G2-AS1	NM_001319
chrX	119694398	119694709	-	CUL4B	NM_001079872
chr1	173793881	173794337	+	DARS2	NM_001171182
chr4	17811128	17811856	-	DCAF16	NR_073124
chr12	31226162	31226413	-	DDX11	NM_004399
chr22	19005149	19005424	+	DGCR9	NR_024159
chr10	127569153	127569707	-	DHX32	NM_018180
chr6	170599559	170599877	+	DLL1	NM_005618
chr10	75007973	75008206	+	DNAJC9-AS1	NM_015190
chr1	161719387	161719729	+	DUSP12	NM_007240
chr8	132916895	132917384	+	EFR3A	NM_001323554
chr13	41556288	41556488	-	ELF1	NM_001145353
chr2	222438660	222438905	-	EPHA4	NM_001304536
chr18	19155030	19155392	-	ESCO1	NM_052911
chr21	40177703	40177889	+	ETS2	NM_005239
chr14	57735711	57735927	+	EXOC5	NM_006544
chr9	44990098	44990281	+	FAM27C	NR_027421
chr7	50516949	50517309	-	FIGNL1	NM_001287492
chr17	27225094	27225301	-	FLOT2	NM_004475
chr21	27107383	27107656	+	GABPA	NM_001685
chr2	17965041	17965667	+	GEN1	NM_182625
chr16	58426211	58426553	+	GINS3	NM_001126129
chr17	38520330	38520645	-	GJD3	NM_152219
chr15	69488790	69489646	+	GLCE	NM_001324094
chr10	75490870	75491145	+	GLUD1P3	NR_026592
chr6	16328477	16328731	-	GMPR	NM_000332
chr3	37284378	37284587	-	GOLGA4	NM_001172713
chr13	93879137	93879473	+	GPC6	NM_005708
chr12	110906322	110906628	+	GPN3	NM_016301
chr3	119812419	119812916	-	GSK3B	NM_001146156
chr14	96830415	96831294	+	GSKIP	NM_001271904
chr2	189156453	189156527	+	GULP1	NM_016315
chr4	108925736	108925929	+	HADH	NM_001331027
chr10	69832748	69832996	-	HERC4	NM_022079
chr6	27776408	27776636	+	HIST1H2AI	NM_003519
chr6	27860303	27860732	-	HIST1H2AM	NM_003527
chr6	27114415	27114613	-	HIST1H2BK	NM_080596
chr6	26225209	26225412	+	HIST1H3E	NM_003532
chr6	27777617	27777869	+	HIST1H3H	NM_003536
chr6	27106246	27106511	-	HIST1H4I	NM_003495
chr1	149822291	149822634	-	HIST2H2BC	NM_001040874
chr2	75059925	75060183	+	HK2	NM_000189
chr5	149379556	149379761	-	HMGXB3	NM_014983
chr1	245027571	245027772	-	HNRNPU	NM_004501
chr7	27224405	27224825	-	HOXA11	NR_002795
chr20	18775259	18775773	+	HSPC072	NR_026884
chr6	82950453	82950661	-	IBTK	NM_001300906
chr20	3189420	3189811	+	ITPA	NM_001267623
chr16	87636509	87636928	+	JPH3	NM_020655
chr9	549258	549417	+	KANK1	NM_001256877
chr17	68171004	68171180	+	KCNJ2	NM_000891
chr10	32344981	32345227	-	KIF5B	NM_004521
chr2	208030225	208030530	-	KLF7	NR_106999
chr10	98591153	98591372	-	LCOR	NM_001170766
chr3	156544665	156544789	+	LEKR1	NM_001193283
chr8	94712166	94712294	-	LINC00535	NR_104267
chr5	180257087	180258103	+	LINC00847	NR_027183
chr10	89102848	89103301	+	LINC00863	NR_024397
chr12	92536479	92536694	-	LINC01619	NR_046160
chr4	6675295	6675548	-	LINC02482	NR_015433
chr3	197766749	197767073	+	LMLN-AS1	NR_046669
chr3	142719874	142720219	+	LOC100289361	NM_001320219
chr2	46808047	46808414	+	LOC100506142	NR_104182
chr4	100010177	100010273	+	LOC100507053	NM_000671
chr1	151254107	151254499	-	LOC100507670	NM_001304763
chr14	35550190	35550441	+	LOC101927178	NR_110415
chr2	88927683	88928006	+	LOC101928403	NM_004836
chr17	263736	264115	-	LOC105371430	NR_136407
chr5	43067980	43068273	+	LOC648987	NR_104651
chr16	2652146	2652696	+	LOC652276	NR_015441
chr2	142888755	142889183	-	LRP1B	NM_018557
chr4	186299236	186299735	-	LRP2BP	NM_018409
chr14	24783686	24783896	+	LTB4R	NM_181657
chr11	96075664	96075871	-	MAML2	NM_032427
chr12	112279273	112279621	-	MAPKAPK5	NM_003668
chr3	151985736	151986832	+	MBNL1	NM_001314057
chr1	171750905	171751131	+	METTL13	NM_015935
chr3	15467916	15468145	-	METTL6	NM_152396
chr12	51318519	51319110	+	METTL7A	NM_014033
chr14	39735282	39735656	+	MIA2	NM_001247988
chr6	109786850	109787648	-	MICAL1	NM_001286613
chr3	120115436	120115673	-	MIRN198|miR-198	NR_029584
chr20	10394411	10394661	-	MKKS	NM_018848
chr21	37692265	37692545	+	MORC3	NM_015358
chr6	44094316	44094696	+	MRPL14	NM_001318769
chr11	64889097	64889356	-	MRPL49	NR_037568
chr15	89011375	89012000	+	MRPS11	NM_001321976
chr3	135913961	135914353	-	MSL2	NM_001145417
chr7	135661907	135662126	-	MTPN	NM_001128619
chr1	46049017	46049842	+	NASP	NM_001195193
chr15	75639245	75639680	+	NEIL1	NM_001256552
chr14	27066849	27067174	-	NOVA1	NM_002515
chr17	79858901	79859354	-	NPB	NM_148896
chr5	92918943	92919419	+	NR2F1	NM_005654
chr15	96874018	96874271	+	NR2F2	NM_021005
chr1	52344083	52344313	-	NRDC	NM_001242361
chr12	104170571	104170853	-	NT5DC3	NM_001031701
chr12	104157384	104157634	+	NT5DC3	NM_017564
chr10	81586852	81587296	+	NUTM2B-AS1	NR_120613
chr3	125314099	125314311	-	OSBPL11	NM_022776
chr8	92081138	92082109	-	OTUD6B-AS1	NM_001286745
chr2	242089487	242089727	+	PASK	NM_015148
chrX	99664090	99664147	-	PCDH19	NM_001184880
chr13	67804039	67804333	-	PCDH9	NM_020403
chr1	144931874	144932157	-	PDE4DIP	NM_001002811
chr17	33905057	33905451	-	PEX12	NM_000286
chr10	50732413	50732719	-	PGBD3	NM_170753
chr1	89149949	89150165	+	PKN2	NM_001320708
chr5	145484199	145484266	-	PLAC8L1	NM_001029869
chr6	99282618	99282824	+	POU3F2	NM_005604
chr5	102464994	102465250	+	PPIP5K2	NM_001281471
chr14	23771891	23772120	-	PPP1R3E	NM_001276318
chr1	214161389	214161619	+	PROX1	NM_002763
chr19	54618753	54619003	+	PRPF31	NM_001321792
chr7	29604888	29605293	+	PRR15	NM_001329997
chr6	27223616	27223902	+	PRSS16	NM_005865
chr9	98269532	98269917	-	PTCH1	NM_001083607
chr1	154934567	154935064	-	PYGO2	NM_138300
chr2	130737726	130738415	+	RAB6C-AS1	NR_036537
chr20	32580414	32580748	-	RALY	NM_016732
chr22	20103075	20103320	-	RANBP1	NM_001278639
chr9	85677723	85677950	-	RASEF	NM_152573
chr19	10444463	10444718	-	RAVER1	NM_133452
chr1	173962073	173962271	-	RC3H1	NM_001300851
chr7	150068071	150068297	+	REPIN1	NM_014374
chr6	33267574	33267798	-	RGL2	NM_004761
chr16	30772748	30773000	+	RNF40	NM_001286572
chr3	77089346	77089841	+	ROBO2	NM_001290039
chr1	150336714	150337184	+	RPRD2	NM_015203
chr14	77844321	77844519	+	SAMD15	NM_001346131
chr17	26698765	26698963	+	SARM1	NM_015077
chr6	39077193	39078091	-	SAYSD1	NM_001304793
chr5	77655600	77655979	-	SCAMP1	NR_110885
chr17	5138024	5138215	+	SCIMP	NM_001271842
chr8	97506022	97506224	+	SDC2	NM_002998
chr8	59473294	59474166	+	SDCBP	NM_001330537
chr5	115910044	115910270	+	SEMA6A	NM_020796
chr5	127419712	127419809	+	SLC12A2	NR_015360
chr7	135412625	135412806	-	SLC13A4	NM_001318192
chr1	113499209	113499473	+	SLC16A1-AS1	NM_003051
chr2	230923953	230924199	-	SLC16A14	NM_152527
chr8	42329798	42330250	-	SLC20A2	NM_001257180
chr8	42397218	42397511	-	SLC20A2	NM_001257181
chrX	118603546	118603779	+	SLC25A5-AS1	NR_134914
chr7	107300160	107300608	-	SLC26A4	NM_000441
chr3	164913752	164913872	-	SLITRK3	NM_001318810
chr3	181429888	181430159	+	SOX2	NM_003106
chr13	80914778	80915004	-	SPRY2	NM_001318536
chr5	139937363	139937628	-	SRA1	NR_045587
chrX	37892829	37893133	+	SYTL5	NM_138780
chr7	99717337	99717989	-	TAF6	NR_033792
chr7	35293308	35293507	-	TBX20	NM_001166220
chr13	100151474	100151832	-	TCONS_00021520	NR_110731
chr6	10415574	10415848	+	TFAP2A	NM_003220
chr16	3073984	3074177	-	THOC6	NM_024339
chr18	71815817	71816141	+	TIMM21	NM_152676
chr9	84304179	84304414	-	TLE1	NR_109772
chr8	125384602	125384795	-	TMEM65	NM_194291
chr9	35829597	35829791	+	TMEM8B	NR_052026
chr11	1331534	1331766	+	TOLLIP-AS1	NM_001318512
chr7	128695415	128695682	+	TPI1P2	NR_034053
chr3	142443098	142443419	+	TRPC1	NM_001251845
chr9	131085409	131085728	+	TRUB2	NM_001329861
chr11	2422438	2422798	+	TSSC4	NM_001297659
chr21	38456099	38456498	+	TTC3	NM_003316
chr10	135126183	135126525	+	TUBGCP2	NR_046330
chr1	162535687	162536011	+	UAP1	NM_003115
chr1	10093287	10093567	+	UBE4B	NM_001105562
chr14	93799748	93799988	+	UNC79	NM_001002860
chr19	18942866	18943060	+	UPF1	NM_002911
chr1	62902683	62902886	+	USP1	NM_003368
chr17	57776652	57777183	-	VMP1	NM_001015509
chr22	42393608	42393917	+	WBP2NL	NM_152613
chr3	196293837	196294160	-	WDR53	NM_001345906
chr2	9770488	9770714	-	YWHAQ	NM_006826
chr8	81397333	81398120	+	ZBTB10	NM_001277145
chr7	99103596	99103857	+	ZKSCAN5	NM_001318084
chr19	52552343	52552609	-	ZNF432	NM_014650
chr3	88188051	88188501	+	ZNF654	NM_018293
chr16	31448244	31448373	-	ZNF843	NM_001136509
chr9	115761008	115761198	-	ZNF883	NM_001101338
chr19	58838354	58838585	+	ZSCAN22	NM_001321116
chr16	3535325	3535913	-	hsa-mir-6126	NR_106741
chr21	34921730	34922497	+	hsa-mir-6501|mir-6501	NR_106756
chr6	33257812	33258013	+	hsa-mir-6834	NM_001164267
chr2	233414275	233414808	-	mir-5001	NM_001276337
chr1	245017599	245017895	-	small_nucleolar_RNA	NR_132782
